# Supplementary material for: Effect of Cleaning Protocols on Surface Roughness of Current Polymeric Denture Materials
Source: J Funct Biomater. 2025 Sep 24;16(10):359. doi: 10.3390/jfb16100359 (PMC12565616; doi:10.3390/jfb16100359)
Supplement: Supplementary file 1 [file jfb-16-00359-s001.zip]

Archive with 2 entries (2 files):
- Supplements_Sa, Sal, Sdr, Sku, Ssk values.xlsx
- Supplements_Surface Renderings and Boxplots.pdf
