# Supplementary material for: Effect of Cleaning Protocols on Surface Roughness of Current Polymeric Denture Materials
Source: J Funct Biomater. 2025 Sep 24;16(10):359. doi: 10.3390/jfb16100359 (PMC12565616; doi:10.3390/jfb16100359)
Supplement: Supplementary file 1 [file jfb-16-00359-s001.zip › Supplements_Sa, Sal, Sdr, Sku, Ssk values.xlsx]

## Sheet: Tabelle1
	Supplemental Material
	Effect of cleaning protocols on surface roughness of current polymeric denture materials
	The supplementary material contains all mean values, median values, standard deviations (SD), standard errors (SE), and the lower (95% CI (l.b.)) and upper (95% CI (u.b.)) bounds of the 95% confidence interval for all observed 3D surface texture parameters. All sample groups of the materials VPR, VIO, IVO, BRE, and JUV were considered at all time points t(0) (baseline), t(1) (corresponds to 3 mon…
	Table S1. Mean, median, standard deviation (SD), standard error (SE) and 95%-confidence interval for the Sa parameters of the analyzed sample groups for the different filter variants S-L and S-F for the analyzed time periods t0, t1, t2 and t3.
	Sa / µm			Water						Dish detergent						Toothpaste slurry
	arithmetical mean heigth			VPR	VIO	IVO	BRE	JUV		VPR	VIO	IVO	BRE	JUV		VPR	VIO	IVO	BRE	JUV
		S-L Surface ('Roughness')
	t(0)	mean		0.0351	0.0311	0.0263	0.0495	0.0449		0.0437	0.0263	0.0269	0.0536	0.0319		0.0395	0.0348	0.0285	0.0558	0.0378
		SD		0.0049	0.0065	0.0033	0.0087	0.0064		0.0077	0.0088	0.0036	0.0049	0.0057		0.0068	0.0026	0.0043	0.0168	0.0166
		SE		0.0011	0.0015	0.0007	0.0019	0.0014		0.0017	0.002	0.0008	0.0011	0.0013		0.0015	0.0006	0.001	0.0038	0.0037
		median		0.0355	0.0291	0.0266	0.0528	0.0448		0.0417	0.0259	0.0265	0.0539	0.0312		0.0372	0.0346	0.0274	0.0525	0.0346
		95%-CI (l.b.)		0.0329	0.0282	0.0249	0.0457	0.0421		0.0403	0.0224	0.0253	0.0514	0.0294		0.0366	0.0337	0.0266	0.0484	0.0305
		95%-CI (u.b.)		0.0372	0.0339	0.0278	0.0533	0.0477		0.047	0.0301	0.0284	0.0558	0.0344		0.0425	0.0359	0.0304	0.0631	0.0451
	t(1)	mean		0.0375	0.028	0.0223	0.0568	0.0471		0.034	0.034	0.0212	0.0666	0.0541		0.037	0.0707	0.0458	0.1219	0.1092
		SD		0.0039	0.0077	0.0026	0.0112	0.0153		0.0056	0.008	0.0035	0.0216	0.021		0.0068	0.0164	0.0106	0.0114	0.0378
		SE		0.0009	0.0017	0.0006	0.0025	0.0034		0.0012	0.002	0.0008	0.0048	0.0047		0.0015	0.0037	0.0024	0.0025	0.0085
		median		0.0372	0.0258	0.0213	0.0555	0.0438		0.0328	0.032	0.0207	0.0584	0.048		0.0373	0.0701	0.0409	0.1223	0.1016
		95%-CI (l.b.)		0.0358	0.0246	0.0212	0.0519	0.0404		0.0315	0.03	0.0196	0.0571	0.0449		0.034	0.0635	0.0412	0.1169	0.0926
		95%-CI (u.b.)		0.0392	0.0314	0.0235	0.0618	0.0538		0.0364	0.037	0.0227	0.076	0.0633		0.04	0.0779	0.0505	0.1269	0.1258
	t(2)	mean		0.0361	0.0283	0.0243	0.0751	0.0483		0.0389	0.0291	0.0299	0.0633	0.0606		0.0462	0.0631	0.0696	0.1479	0.1085
		SD		0.0049	0.006	0.0055	0.0306	0.012		0.0085	0.007	0.0078	0.0173	0.0244		0.0107	0.0125	0.0267	0.0207	0.0231
		SE		0.0011	0.0013	0.0012	0.0068	0.0027		0.0019	0.0016	0.0017	0.0039	0.0055		0.0024	0.0028	0.006	0.0046	0.0052
		median		0.0357	0.027	0.0233	0.069	0.0429		0.0355	0.029	0.0278	0.0589	0.0538		0.0443	0.0625	0.0634	0.1424	0.1043
		95%-CI (l.b.)		0.034	0.0256	0.0218	0.0616	0.043		0.0352	0.0261	0.0265	0.0557	0.0499		0.0415	0.0576	0.0579	0.1388	0.0984
		95%-CI (u.b.)		0.0383	0.0309	0.0267	0.0885	0.0535		0.0426	0.0321	0.0333	0.0709	0.0713		0.0509	0.0686	0.0813	0.1569	0.1186
	t(3)	mean		0.0347	0.0316	0.026	0.0671	0.0688		0.0344	0.0279	0.0297	0.0614	0.0666		0.0556	0.0613	0.0713	0.1373	0.1156
		SD		0.0045	0.005	0.0051	0.0209	0.0221		0.0058	0.0087	0.0062	0.0164	0.0259		0.0182	0.0132	0.0196	0.0264	0.0151
		SE		0.001	0.0011	0.0011	0.0047	0.0049		0.0013	0.002	0.0014	0.0037	0.0058		0.0041	0.0029	0.0044	0.0059	0.0035
		median		0.035	0.0322	0.0258	0.0655	0.0643		0.034	0.0258	0.0277	0.0579	0.0632		0.0604	0.06	0.0723	0.1401	0.1133
		95%-CI (l.b.)		0.0327	0.0294	0.0238	0.0579	0.0591		0.0319	0.0241	0.027	0.0542	0.0552		0.0477	0.0556	0.0628	0.1257	0.1088
		95%-CI (u.b.)		0.0367	0.0338	0.0283	0.0763	0.0784		0.0369	0.0317	0.0324	0.0686	0.0779		0.0636	0.0671	0.0799	0.1488	0.1224
		S-F Surface ('Waviness')
	t(0)	mean		0.0353	0.0327	0.027	0.0487	0.0423		0.0447	0.0267	0.028	0.0512	0.0304		0.0407	0.0351	0.0293	0.054	0.0361
		SD		0.0048	0.0066	0.0032	0.0074	0.006		0.0071	0.0086	0.004	0.0047	0.0054		0.0066	0.0026	0.0043	0.0193	0.016
		SE		0.0011	0.0015	0.0007	0.0017	0.0013		0.0016	0.0019	0.0009	0.001	0.0012		0.0015	0.0006	0.001	0.0043	0.0036
		median		0.0363	0.0307	0.0269	0.0506	0.0419		0.0419	0.026	0.0275	0.0513	0.0299		0.0387	0.0352	0.0281	0.0497	0.0328
		95%-CI (l.b.)		0.0332	0.0299	0.0256	0.0455	0.0397		0.0415	0.0229	0.0262	0.0491	0.0281		0.0378	0.034	0.0274	0.0456	0.029
		95%-CI (u.b.)		0.0375	0.0356	0.0284	0.052	0.0449		0.0478	0.0304	0.0298	0.0532	0.0328		0.0436	0.0363	0.0311	0.0625	0.0431
	t(1)	mean		0.0384	0.0324	0.0234	0.056	0.0448		0.0361	0.035	0.0224	0.0643	0.0521		0.0399	0.1426	0.0752	0.1265	0.1084
		SD		0.0044	0.0109	0.0024	0.0108	0.0147		0.0047	0.009	0.0033	0.0212	0.0212		0.0098	0.0702	0.0304	0.0121	0.0442
		SE		0.001	0.0024	0.0005	0.0024	0.0033		0.001	0.002	0.0007	0.0047	0.0047		0.0022	0.0157	0.0068	0.0027	0.0099
		median		0.0367	0.0289	0.0231	0.0534	0.0415		0.0351	0.034	0.022	0.0553	0.0462		0.0396	0.1227	0.0715	0.1267	0.0993
		95%-CI (l.b.)		0.0365	0.0276	0.0224	0.0513	0.0384		0.034	0.031	0.021	0.055	0.0428		0.0356	0.1118	0.0619	0.1212	0.089
		95%-CI (u.b.)		0.0404	0.0372	0.0245	0.0607	0.0513		0.0381	0.038	0.0239	0.0735	0.0614		0.0442	0.1733	0.0886	0.1318	0.1278
	t(2)	mean		0.0378	0.0317	0.0263	0.0748	0.0467		0.0411	0.0317	0.0319	0.0609	0.0594		0.0549	0.1676	0.1444	0.1524	0.1118
		SD		0.0064	0.0074	0.0055	0.032	0.012		0.0081	0.0091	0.0084	0.0165	0.0248		0.016	0.0975	0.1202	0.0218	0.0274
		SE		0.0014	0.0017	0.0012	0.0072	0.0027		0.0018	0.002	0.0019	0.0037	0.0055		0.0036	0.0218	0.0269	0.0049	0.0061
		median		0.0368	0.03	0.0252	0.0695	0.0422		0.0393	0.0321	0.0299	0.0569	0.052		0.0504	0.1379	0.1179	0.1479	0.1033
		95%-CI (l.b.)		0.035	0.0284	0.0239	0.0608	0.0415		0.0376	0.0277	0.0282	0.0537	0.0486		0.0479	0.1249	0.0917	0.1429	0.0998
		95%-CI (u.b.)		0.0405	0.0349	0.0287	0.0888	0.052		0.0447	0.0356	0.0356	0.0682	0.0703		0.0619	0.2103	0.1971	0.162	0.1238
	t(3)	mean		0.036	0.0359	0.0278	0.0681	0.0663		0.0364	0.0317	0.0324	0.0593	0.0683		0.0779	0.3831	0.422	0.1489	0.1389
		SD		0.0045	0.0065	0.0051	0.0213	0.0213		0.0054	0.0112	0.0069	0.0155	0.0311		0.0314	0.2005	0.4356	0.0326	0.0377
		SE		0.001	0.0015	0.0011	0.0048	0.0048		0.0012	0.0025	0.0015	0.0035	0.0069		0.007	0.0448	0.0974	0.0073	0.0087
		median		0.0367	0.0365	0.0269	0.0661	0.0631		0.0359	0.0307	0.0304	0.0562	0.0617		0.0762	0.3029	0.2324	0.1532	0.1278
		95%-CI (l.b.)		0.034	0.033	0.0256	0.0588	0.0569		0.034	0.0268	0.0294	0.0525	0.0547		0.0642	0.2952	0.2311	0.1346	0.1219
		95%-CI (u.b.)		0.038	0.0387	0.0301	0.0774	0.0756		0.0387	0.0367	0.0354	0.0661	0.082		0.0917	0.471	0.6129	0.1632	0.1558
	Table S2. Mean, median, standard deviation (SD), standard error (SE) and 95%-confidence interval for the Sal parameters of the analyzed sample groups for the different filter variants S-L and S-F for the analyzed time periods t0, t1, t2 and t3.
	Sal / µm			Water						Dish detergent						Toothpaste slurry
	Auto-correlation length			VPR	VIO	IVO	BRE	JUV		VPR	VIO	IVO	BRE	JUV		VPR	VIO	IVO	BRE	JUV
		S-L Surface ('Roughness')
	t(0)	mean		14422	14341	13280	12700	10499		13157	13666	13071	12806	10201		13358	14180	12963	13594	10551
		SD		0.1177	0.1533	0.0953	0.1103	0.1716		0.1802	0.0987	0.1057	0.1365	0.093		0.1521	0.0892	0.0874	0.158	0.073
		SE		0.0263	0.0343	0.0213	0.0247	0.0384		0.0403	0.0221	0.0236	0.0305	0.0208		0.034	0.0199	0.0195	0.0353	0.0163
		median		13983	13874	13135	12520	10616		12325	13696	12942	12678	10004		13468	14252	12929	14182	10298
		95%-CI (l.b.)		13906	13669	12862	12216	0.9747		12368	13234	12608	12208	0.9793		12691	13789	12580	12902	10232
		95%-CI (u.b.)		14938	15013	13697	13183	11251		13947	14098	13535	13404	10608		14024	14571	13346	14287	10871
	t(1)	mean		15386	14283	13914	13203	10617		14415	13846	14070	13192	10684		14079	19993	13994	18015	11900
		SD		0.1312	0.1631	0.1349	0.1862	0.1195		0.1941	0.184	0.1215	0.1822	0.2301		0.0862	0.4566	0.188	0.1428	0.1845
		SE		0.0293	0.0365	0.0302	0.0416	0.0267		0.0434	0.0412	0.0272	0.0407	0.0514		0.0193	0.1021	0.042	0.0319	0.0413
		median		15470	14549	13860	12868	10772		14245	14154	14369	13062	0.9868		14013	18768	14355	18131	11745
		95%-CI (l.b.)		14811	13569	13323	12387	10094		13565	13039	13537	12394	0.9676		13701	17992	13170	17390	11091
		95%-CI (u.b.)		15961	14998	14505	14019	11141		15266	14652	14602	13991	11693		14457	21994	14818	18641	12708
	t(2)	mean		15835	14777	13449	13474	11039		13665	13517	12706	12071	10758		14210	16747	18166	18237	12597
		SD		0.1336	0.2077	0.1464	0.3297	0.1674		0.2499	0.2268	0.154	0.195	0.2951		0.1344	0.3446	0.9799	0.284	0.2729
		SE		0.0299	0.0464	0.0327	0.0737	0.0374		0.0559	0.0507	0.0344	0.0436	0.066		0.0301	0.0771	0.2191	0.0635	0.061
		median		15539	14352	13591	12786	11166		13491	13584	12495	11914	0.9916		14591	16576	15308	18363	11609
		95%-CI (l.b.)		15249	13867	12807	12029	10305		12569	12523	12030	11216	0.9465		13621	15236	13872	16993	11401
		95%-CI (u.b.)		16420	15688	14091	14919	11773		14760	14511	13381	12926	12052		14799	18257	22461	19482	13793
	t(3)	mean		15738	13771	13121	13024	10157		15327	13603	13329	12430	11627		16313	31798	25878	20498	11759
		SD		0.1805	0.1861	0.1155	0.2842	0.1405		0.2502	0.1375	0.1816	0.1562	0.2921		0.1424	25705	16132	0.3063	0.1776
		SE		0.0404	0.0416	0.0258	0.0636	0.0314		0.0559	0.0308	0.0406	0.0349	0.0653		0.0318	0.5748	0.3607	0.0685	0.0407
		median		15504	12716	12975	12546	10178		15500	13278	13443	12489	10854		16442	19593	16714	21021	11731
		95%-CI (l.b.)		14947	12956	12614	11778	0.9541		14230	13001	12533	11745	10347		15689	20532	18807	19156	10960
		95%-CI (u.b.)		16529	14587	13627	14270	10772		16423	14206	14125	13114	12907		16938	43063	32948	21841	12557
		S-F Surface ('Waviness')
	t(0)	mean		16394	18035	16031	14421	10823		16166	16181	15901	13690	10804		15554	16012	15734	15135	11075
		SD		0.1988	0.3016	0.1973	0.2253	0.1864		0.635	0.1574	0.1927	0.1539	0.1263		0.2255	0.1262	0.2397	0.3345	0.0785
		SE		0.0445	0.0674	0.0441	0.0504	0.0417		0.142	0.0352	0.0431	0.0344	0.0282		0.0504	0.0282	0.0536	0.0748	0.0175
		median		15459	17493	15545	13658	10838		13352	15707	15821	13476	10546		16120	15960	15538	15180	10965
		95%-CI (l.b.)		15523	16713	15166	13434	10006		13383	15491	15057	13015	10251		14566	15459	14684	13669	10731
		95%-CI (u.b.)		17266	19357	16895	15408	11640		18949	16871	16746	14364	11358		16543	16565	16785	16600	11419
	t(1)	mean		18312	38860	19245	14705	10925		32629	16804	20850	14188	11080		36800	150911	154420	26754	13094
		SD		0.2415	54133	0.5475	0.2628	0.133		57015	0.3236	12516	0.2352	0.2417		45791	69621	108844	0.6106	0.3602
		SE		0.054	12419	0.1224	0.0588	0.0297		12749	0.0724	0.2799	0.0526	0.0541		10239	15568	24338	0.1365	0.0805
		median		18503	18518	18299	13929	11182		17603	17599	17615	13923	10230		16584	148795	209919	24812	12495
		95%-CI (l.b.)		17253	14519	16846	13553	10342		0.7641	15386	15365	13157	10021		16731	120398	106717	24078	11515
		95%-CI (u.b.)		19370	63202	21645	15857	11507		57617	18222	26336	15219	12140		56868	181423	202123	29430	14672
	t(2)	mean		19294	25214	20063	14902	11420		27486	20524	15265	12810	11504		53440	253587	212974	29516	25266
		SD		0.2608	15882	0.7681	0.3764	0.184		41341	18575	0.2963	0.2303	0.376		62752	92181	88567	14605	47525
		SE		0.0583	0.3551	0.1718	0.0842	0.0411		0.9244	0.4154	0.0663	0.0515	0.0841		14032	20612	19804	0.3266	10627
		median		18794	18915	18693	14006	11562		16308	16067	14573	12524	10171		22130	235177	209660	26269	13749
		95%-CI (l.b.)		18151	18254	16697	13252	10613		0.9367	12383	13966	11801	0.9856		25938	213187	174158	23115	0.4437
		95%-CI (u.b.)		20437	32175	23430	16552	12226		45604	28665	16563	13819	13153		80942	293987	251790	35917	46095
	t(3)	mean		19912	36624	17530	15712	10421		20750	21940	16393	13246	15439		116085	281470	317411	37233	110280
		SD		0.4027	36985	0.3704	0.6201	0.1503		0.6177	14159	0.4349	0.1863	14986		100136	59153	79184	21128	126423
		SE		0.09	0.827	0.0828	0.1387	0.0336		0.1381	0.3166	0.0972	0.0417	0.3351		22391	13227	17706	0.4724	29003
		median		19111	21851	16305	13469	10296		21582	17156	15819	13161	11407		83085	286922	304929	29738	18380
		95%-CI (l.b.)		18147	20414	15907	12994	0.9762		18043	15735	14487	12430	0.8871		72199	255545	282707	27974	53433
		95%-CI (u.b.)		21677	52833	19154	18430	11080		23457	28146	18299	14063	22007		159972	307396	352115	46493	167127
	Table S3. Mean, median, standard deviation (SD), standard error (SE) and 95%-confidence interval for the Sdr parameters of the analyzed sample groups for the different filter variants S-L and S-F for the analyzed time periods t0, t1, t2 and t3.
	Sdr in %			Water						Dish detergent						Toothpaste slurry
	Developed interfacial area ratio			VPR	VIO	IVO	BRE	JUV		VPR	VIO	IVO	BRE	JUV		VPR	VIO	IVO	BRE	JUV
		S-L Surface ('Roughness')
	t(0)	mean		0.2675	0.1798	0.1564	0.4794	0.48		0.4018	0.1669	0.1643	0.5855	0.2647		0.3356	0.2531	0.1907	0.7904	0.3987
		SD		0.0975	0.0819	0.0496	0.1317	0.1815		0.1379	0.0966	0.0491	0.1839	0.0928		0.1126	0.049	0.083	12246	0.5192
		SE		0.0218	0.0183	0.0111	0.0295	0.0406		0.0308	0.0216	0.011	0.0411	0.0208		0.0252	0.0109	0.0186	0.2738	0.1161
		median		0.2476	0.158	0.139	0.4971	0.4281		0.3628	0.1476	0.1496	0.5538	0.2443		0.2952	0.2482	0.1573	0.4835	0.2731
		95%-CI (l.b.)		0.2247	0.1439	0.1346	0.4217	0.4005		0.3413	0.1246	0.1428	0.5049	0.224		0.2862	0.2317	0.1544	0.2537	0.1712
		95%-CI (u.b.)		0.3102	0.2157	0.1781	0.5372	0.5596		0.4622	0.2093	0.1858	0.6661	0.3054		0.3849	0.2746	0.2271	13271	0.6263
	t(1)	mean		0.2131	0.146	0.0905	0.7012	0.5102		0.2161	0.2019	0.0924	0.7728	0.6737		0.2541	0.5639	0.3371	43285	32610
		SD		0.044	0.0888	0.0272	0.3476	0.293		0.0675	0.1172	0.0324	0.4687	0.4114		0.0851	0.3064	0.1638	19369	46939
		SE		0.0098	0.0199	0.0061	0.0777	0.0655		0.0151	0.0262	0.0072	0.1048	0.092		0.019	0.0685	0.0366	0.4331	10496
		median		0.208	0.1164	0.0761	0.6009	0.4451		0.2176	0.1765	0.0945	0.6531	0.5427		0.2376	0.4408	0.2966	39365	20263
		95%-CI (l.b.)		0.1938	0.1071	0.0785	0.5488	0.3818		0.1865	0.1506	0.0783	0.5674	0.4934		0.2168	0.4296	0.2653	34796	12038
		95%-CI (u.b.)		0.2324	0.185	0.1024	0.8535	0.6386		0.2457	0.2533	0.1066	0.9782	0.8541		0.2914	0.6982	0.4089	51774	53182
	t(2)	mean		0.2272	0.1613	0.1391	14395	0.5296		0.3524	0.1969	0.2315	0.923	0.9159		0.4867	0.6343	0.7151	87094	30701
		SD		0.1053	0.0972	0.1233	11363	0.3599		0.1561	0.1184	0.103	0.8866	0.6198		0.151	0.3127	0.623	21765	10563
		SE		0.0235	0.0217	0.0276	0.2541	0.0805		0.0349	0.0265	0.023	0.1983	0.1386		0.0338	0.0699	0.1393	0.4867	0.2362
		median		0.1972	0.1292	0.1044	10717	0.4085		0.2932	0.1746	0.2197	0.566	0.7296		0.4152	0.5618	0.597	84152	28494
		95%-CI (l.b.)		0.181	0.1187	0.0851	0.9415	0.3719		0.284	0.145	0.1864	0.5344	0.6443		0.4205	0.4973	0.442	77555	26072
		95%-CI (u.b.)		0.2733	0.2039	0.1931	19375	0.6874		0.4208	0.2488	0.2767	13116	11876		0.5528	0.7714	0.9881	96633	35331
	t(3)	mean		0.1833	0.187	0.1581	10331	11701		0.213	0.1765	0.2011	0.7936	10393		0.7495	0.5286	0.5887	56126	39691
		SD		0.0582	0.0713	0.1019	0.7744	11235		0.0864	0.1142	0.1038	0.6517	0.8204		0.4507	0.2555	0.2581	30781	12374
		SE		0.013	0.0159	0.0228	0.1732	0.2512		0.0193	0.0255	0.0232	0.1457	0.1834		0.1008	0.0571	0.0577	0.6883	0.2839
		median		0.1694	0.1764	0.1352	0.8353	0.8809		0.1968	0.1279	0.1865	0.6497	0.8914		0.72	0.4821	0.5357	45238	37095
		95%-CI (l.b.)		0.1577	0.1558	0.1134	0.6937	0.6777		0.1751	0.1264	0.1556	0.508	0.6798		0.552	0.4166	0.4756	42635	34127
		95%-CI (u.b.)		0.2088	0.2183	0.2028	13725	16625		0.2508	0.2265	0.2467	10793	13989		0.9471	0.6405	0.7018	69616	45255
		S-F Surface ('Waviness')
	t(0)	mean		0.268	0.1803	0.1567	0.4802	0.4804		0.4025	0.1672	0.1647	0.5864	0.2649		0.3362	0.2536	0.1911	0.7918	0.3991
		SD		0.0976	0.0822	0.0496	0.1319	0.1815		0.1382	0.0968	0.0494	0.184	0.0929		0.1128	0.049	0.0831	12268	0.5198
		SE		0.0218	0.0184	0.0111	0.0295	0.0406		0.0309	0.0216	0.011	0.0411	0.0208		0.0252	0.011	0.0186	0.2743	0.1162
		median		0.248	0.1585	0.1394	0.4977	0.4284		0.3634	0.1479	0.1499	0.5547	0.2446		0.2957	0.2486	0.1576	0.4844	0.2734
		95%-CI (l.b.)		0.2252	0.1443	0.1349	0.4224	0.4008		0.342	0.1248	0.1431	0.5058	0.2242		0.2868	0.2322	0.1547	0.2541	0.1713
		95%-CI (u.b.)		0.3108	0.2163	0.1784	0.538	0.5599		0.4631	0.2096	0.1864	0.667	0.3056		0.3857	0.2751	0.2275	13294	0.6269
	t(1)	mean		0.2139	0.1469	0.0908	0.7025	0.5106		0.2166	0.2027	0.0927	0.7745	0.6749		0.255	0.5789	0.3397	43398	32665
		SD		0.0442	0.089	0.0274	0.3479	0.2932		0.0676	0.1173	0.0324	0.4694	0.4128		0.0857	0.3106	0.1641	19370	47047
		SE		0.0099	0.0199	0.0061	0.0778	0.0656		0.0151	0.0262	0.0072	0.105	0.0923		0.0192	0.0694	0.0367	0.4331	10520
		median		0.2085	0.1167	0.0764	0.6018	0.4455		0.2181	0.1771	0.0947	0.6539	0.5432		0.2384	0.4564	0.2975	39489	20303
		95%-CI (l.b.)		0.1946	0.108	0.0788	0.5501	0.3821		0.187	0.1513	0.0785	0.5688	0.494		0.2175	0.4428	0.2678	34908	12045
		95%-CI (u.b.)		0.2333	0.1859	0.1028	0.855	0.6391		0.2463	0.2541	0.1069	0.9802	0.8559		0.2926	0.715	0.4116	51887	53284
	t(2)	mean		0.2282	0.162	0.1395	14440	0.5302		0.3532	0.1976	0.2321	0.9242	0.9178		0.4883	0.64502	0.74	87235	30748
		SD		0.1059	0.0975	0.1234	11422	0.3602		0.1566	0.1188	0.1033	0.887	0.621		0.1518	0.31389	0.6992	21791	10599
		SE		0.0237	0.0218	0.0276	0.2554	0.0805		0.035	0.0266	0.0231	0.1983	0.1389		0.034	0.07019	0.1563	0.4873	0.237
		median		0.198	0.1297	0.1048	10742	0.4091		0.2939	0.1753	0.2201	0.5673	0.7303		0.4162	0.57019	0.6045	84320	28523
		95%-CI (l.b.)		0.1817	0.1192	0.0854	0.9434	0.3724		0.2846	0.1455	0.1868	0.5354	0.6456		0.4217	0.50745	0.4336	77685	26103
		95%-CI (u.b.)		0.2746	0.2047	0.1936	19446	0.6881		0.4218	0.2497	0.2774	13129	11900		0.5548	0.78259	10465	96785	35393
	t(3)	mean		0.1841	0.1878	0.1585	10356	11711		0.2137	0.1772	0.2018	0.7951	10460		0.7534	0.5752	0.6551	56288	39752
		SD		0.0584	0.0714	0.1021	0.7753	11239		0.0865	0.1147	0.1039	0.6521	0.8381		0.4531	0.2643	0.3554	30811	12390
		SE		0.0131	0.016	0.0228	0.1734	0.2513		0.0193	0.0256	0.0232	0.1458	0.1874		0.1013	0.0591	0.0795	0.689	0.2842
		median		0.1702	0.1777	0.1357	0.8378	0.8812		0.1975	0.1284	0.1871	0.6508	0.8924		0.7233	0.5445	0.5882	45399	37128
		95%-CI (l.b.)		0.1585	0.1565	0.1138	0.6958	0.6785		0.1758	0.1269	0.1562	0.5093	0.6787		0.5548	0.4593	0.4993	42784	34180
		95%-CI (u.b.)		0.2096	0.2191	0.2033	13754	16636		0.2516	0.2274	0.2473	10809	14133		0.9519	0.691	0.8108	69792	45323
	Table S4. Mean, median, standard deviation (SD), standard error (SE) and 95%-confidence interval for the Sku parameters of the analyzed sample groups for the different filter variants S-L and S-F for the analyzed time periods t0, t1, t2 and t3.
	Sku			Water						Dish detergent						Toothpaste slurry
	Kurtosis			VPR	VIO	IVO	BRE	JUV		VPR	VIO	IVO	BRE	JUV		VPR	VIO	IVO	BRE	JUV
		S-L Surface ('Roughness')
	t(0)	mean		65466	57295	78454	44807	36006		46827	66680	118535	35033	42696		50314	89910	63051	35950	53732
		SD		39575	12959	43679	35284	0.5194		10318	35446	244825	0.3232	0.6691		0.7095	154419	24350	0.3886	56052
		SE		0.8849	0.2898	0.9767	0.789	0.1161		0.2307	0.7926	54745	0.0723	0.1496		0.1587	34529	0.5445	0.0869	12534
		median		52179	55220	62517	34562	33896		42625	53667	60028	34604	41832		50504	52278	51533	34431	39594
		95%-CI (l.b.)		48122	51615	59311	29343	33730		42305	51146	11236	33617	39763		47204	22233	52379	34246	29166
		95%-CI (u.b.)		82811	62974	97597	60271	38282		51349	82215	225834	36450	45628		53424	157587	73723	37653	78298
	t(1)	mean		46810	61451	64729	2312909	44934		50251	97774	88828	43534	48133		64216	45148	91782	34840	33286
		SD		0.9608	14919	46245	9728826	13748		0.8112	81332	42537	32026	12878		14771	0.6061	138797	0.6855	0.6187
		SE		0.2149	0.3336	10341	2175432	0.3074		0.1814	18186	0.9512	0.7161	0.288		0.3303	0.1355	31036	0.1533	0.1383
		median		43143	60861	50691	39199	43487		51926	68939	73633	36065	43924		64189	46652	58901	33735	31595
		95%-CI (l.b.)		42599	54913	44462	-1950937	38908		46696	62128	70186	29498	42489		57743	42491	30951	31836	30574
		95%-CI (u.b.)		51021	67990	84997	6576755	50959		53806	133419	107471	57570	53777		70690	47804	152612	37844	35997
	t(2)	mean		73334	96662	94017	3621060	48103		70525	110291	146553	41290	57814		90540	94924	181478	37147	41161
		SD		47311	47540	37261	15584412	12780		42520	44769	152938	10645	29106		51032	147262	345181	0.2762	18360
		SE		10579	10630	0.8332	3484780	0.2858		0.9508	10011	34198	0.238	0.6508		11411	32929	77185	0.0618	0.4105
		median		52974	81067	77073	37856	42950		54103	90377	96186	39366	46916		75323	53500	53050	37475	33780
		95%-CI (l.b.)		52599	75827	77687	-3209110	42502		51890	90670	79525	36625	45058		68174	30384	30195	35937	33114
		95%-CI (u.b.)		94069	117498	110347	10451230	53704		89160	129912	213580	45956	70570		112905	159465	332760	38358	49208
	t(3)	mean		53874	85564	118636	45813	40310		56712	137658	122581	45561	139962		80329	143185	49024	37334	34192
		SD		14980	40666	50696	18533	11011		13412	102613	49425	11729	392423		33867	376161	0.8422	0.6043	0.4317
		SE		0.335	0.9093	11336	0.4144	0.2462		0.2999	22945	11052	0.2623	87749		0.7573	84112	0.1883	0.1351	0.099
		median		47246	73639	107522	40153	38249		55311	102665	112691	42759	45120		69340	55590	50271	35989	34095
		95%-CI (l.b.)		47309	67741	96418	37691	35484		50834	92685	100919	40420	-32025		65486	-21675	45332	34685	32250
		95%-CI (u.b.)		60439	103386	140854	53936	45136		62590	182630	144242	50701	311949		95172	308045	52715	39982	36133
		S-F Surface ('Waviness')
	t(0)	mean		69168	50074	82166	47455	38476		40428	66597	110038	37456	47370		43454	111466	62469	39142	60503
		SD		49713	11070	49229	45625	0.676		0.7997	41235	213285	0.3246	0.8905		0.5874	263249	30189	0.715	71527
		SE		11116	0.2475	11008	10202	0.1512		0.1788	0.922	47692	0.0726	0.1991		0.1314	58864	0.675	0.1599	15994
		median		50898	46633	61261	36149	35999		37326	52980	56427	37211	47424		45214	48069	50325	36899	42943
		95%-CI (l.b.)		47381	45222	60591	27459	35513		36923	48525	16562	36033	43467		40880	-0.3908	49238	36009	29155
		95%-CI (u.b.)		90956	54926	103742	67452	41439		43933	84669	203514	38878	51272		46029	226840	75699	42276	91851
	t(1)	mean		45334	52741	116072	2384128	46184		41087	102542	79918	46062	49080		56715	38431	70539	37677	31972
		SD		0.8755	11433	270345	10032113	14678		0.4746	75464	40452	36987	16737		12489	0.9182	142169	0.6287	0.537
		SE		0.1958	0.2557	60451	2243249	0.3282		0.1061	16874	0.9045	0.8271	0.3742		0.2793	0.2053	31790	0.1406	0.1201
		median		44299	53556	50384	41089	43499		40957	69392	70063	37960	45587		56010	36278	34830	37243	31045
		95%-CI (l.b.)		41497	47731	-0.2412	-2012639	39751		39007	69469	62189	29851	41745		51241	34407	0.8231	34922	29619
		95%-CI (u.b.)		49171	57752	234556	6780896	52617		43167	135616	97647	62272	56415		62188	42455	132848	40433	34325
	t(2)	mean		107601	82936	82179	3421593	45319		61432	97774	135039	42073	69912		80127	60593	125246	39911	43221
		SD		138405	48985	37374	14717555	12865		45296	41552	139625	11515	78923		59290	107539	266757	0.3032	29946
		SE		30948	10953	0.8357	3290945	0.2877		10128	0.9291	31221	0.2575	17648		13258	24046	59649	0.0678	0.6696
		median		48541	66383	66686	39874	40339		45906	84610	81852	40139	45782		64425	28981	36592	40235	34280
		95%-CI (l.b.)		46943	61467	65799	-3028660	39680		41580	79563	73845	37026	35322		54142	13462	0.8335	38582	30097
		95%-CI (u.b.)		168260	104405	98559	9871845	50957		81283	115985	196232	47119	104501		106112	107724	242157	41239	56345
	t(3)	mean		51997	-0.6286	115610	46486	39480		52378	110218	108032	46722	192889		57666	32793	28888	38092	34163
		SD		13655	0.6394	55591	26045	11880		30516	65251	54144	13273	626133		23453	22977	0.6549	13531	0.6346
		SE		0.3053	0.143	12431	0.5824	0.2656		0.6824	14591	12107	0.2968	140008		0.5244	0.5138	0.1464	0.3026	0.1456
		median		51111	-0.5729	94258	37588	37942		45615	91822	97684	44235	42633		50288	26263	28192	35992	33423
		95%-CI (l.b.)		46012	-0.9089	91246	35072	34274		39004	81621	84302	40905	-81526		47388	22722	26018	32162	31310
		95%-CI (u.b.)		57981	-0.3484	139974	57901	44687		65752	138816	131761	52539	467304		67945	42863	31758	44022	37017
	Table S5. Mean, median, standard deviation (SD), standard error (SE) and 95%-confidence interval for the Ssk parameters of the analyzed sample groups for the different filter variants S-L and S-F for the analyzed time periods t0, t1, t2 and t3.
	Ssk			Water						Dish detergent						Toothpaste slurry
	Skewness			VPR	VIO	IVO	BRE	JUV		VPR	VIO	IVO	BRE	JUV		VPR	VIO	IVO	BRE	JUV
		S-L Surface ('Roughness')
	t(0)	mean		-12947	-14912	-10525	-10101	-0.9865		-14400	-11663	-13044	-0.9781	-0.9643		-15165	-12782	-10768	-0.9814	-0.9615
		SD		0.2154	0.2269	0.3177	0.184	0.0873		0.1285	0.43	0.651	0.0743	0.1441		0.1184	0.6124	0.5581	0.0816	0.2408
		SE		0.0482	0.0507	0.071	0.0411	0.0195		0.0287	0.0962	0.1456	0.0166	0.0322		0.0265	0.1369	0.1248	0.0183	0.0538
		median		-12522	-14653	-11844	-0.9955	-0.9791		-14259	-12580	-13048	-0.963	-0.9778		-15037	-14072	-12689	-0.9779	-10007
		95%-CI (l.b.)		-13891	-15906	-11918	-10908	-10248		-14963	-13547	-15897	-10107	-10274		-15684	-15466	-13214	-10172	-10670
		95%-CI (u.b.)		-12003	-13917	-0.9133	-0.9295	-0.9482		-13836	-0.9778	-10191	-0.9456	-0.9011		-14646	-10098	-0.8322	-0.9456	-0.8559
	t(1)	mean		-12772	-14593	-10103	-25149	-11537		-14933	-1226	-14911	-10862	-12295		-16396	-14332	-15824	-0.9575	-11365
		SD		0.3723	0.2432	0.3432	56923	0.2831		0.1741	0.8395	0.4592	0.143	0.177		0.2734	0.1465	0.4335	0.0497	0.1175
		SE		0.0833	0.0544	0.0767	12728	0.0633		0.0389	0.188	0.1027	0.032	0.0396		0.0611	0.0328	0.0969	0.0111	0.0263
		median		-12965	-13932	-0.9595	-10960	-11404		-15314	-1212	-14024	-10830	-11869		-16408	-14272	-16432	-0.9651	-11176
		95%-CI (l.b.)		-14404	-15658	-11607	-50097	-12778		-15696	-1594	-16924	-11488	-13071		-17594	-14974	-17724	-0.9793	-11880
		95%-CI (u.b.)		-11140	-13527	-0.8599	-0.0202	-10296		-14170	-0.858	-12898	-10235	-11520		-15198	-13690	-13924	-0.9357	-10850
	t(2)	mean		-13173	-17262	-16729	-34821	-13414		-17803	-21389	-20738	-11463	-13415		-19290	-12352	-10230	-0.9024	-11857
		SD		0.2617	0.318	0.5343	97812	0.2158		0.4992	0.5452	0.6263	0.1211	0.2932		0.2398	10170	13786	0.1059	0.2623
		SE		0.0585	0.0711	0.1195	21871	0.0482		0.1116	0.1219	0.14	0.0271	0.0656		0.0536	0.2274	0.3083	0.0237	0.0586
		median		-13144	-18270	-16779	-11709	-13617		-16245	-20914	-18339	-11572	-13323		-19184	-13780	-15055	-0.885	-11445
		95%-CI (l.b.)		-14320	-18655	-19071	-77689	-14360		-19991	-23778	-23482	-11994	-14701		-20341	-16809	-16272	-0.9488	-13007
		95%-CI (u.b.)		-12026	-15868	-14388	0.8047	-12469		-15615	-18999	-17993	-10933	-12130		-18239	-0.7895	-0.4188	-0.856	-10708
	t(3)	mean		-13045	-14861	-12518	-12733	-12424		-15557	-21954	-23825	-12017	-14434		-19989	-15441	-15515	-11211	-10728
		SD		0.4086	0.4408	0.5495	0.2806	0.2349		0.1294	0.4359	0.5046	0.1665	0.5403		0.4117	0.542	0.197	0.1517	0.0878
		SE		0.0914	0.0986	0.1229	0.0627	0.0525		0.0289	0.0975	0.1128	0.0372	0.1208		0.0921	0.1212	0.0441	0.0339	0.0201
		median		-12564	-14877	-11953	-12095	-12301		-15655	-21481	-23040	-11789	-12951		-18950	-15124	-15112	-10726	-10792
		95%-CI (l.b.)		-14836	-16793	-14927	-13963	-13454		-16124	-23865	-26036	-12746	-16803		-21793	-17817	-16379	-11876	-11123
		95%-CI (u.b.)		-11254	-12929	-10110	-11504	-11395		-14990	-20044	-21613	-11287	-12066		-18184	-13066	-14652	-10546	-10333
		S-F Surface ('Waviness')
	t(0)	mean		-0.28	-0.5028	0.0269	0.1742	0.177		-0.3921	-0.1687	-0.1149	0.0953	0.2752		-0.5363	-0.2296	-0.0728	0.0929	0.2479
		SD		0.2872	0.2536	0.3576	0.2096	0.1098		0.1771	0.4985	0.3694	0.115	0.2256		0.15	0.9059	0.5893	0.1503	0.2834
		SE		0.0642	0.0567	0.08	0.0469	0.0246		0.0396	0.1115	0.0826	0.0257	0.0505		0.0335	0.2026	0.1318	0.0336	0.0634
		median		-0.2126	-0.4695	-0.0345	0.1347	0.1973		-0.3929	-0.2871	-0.2328	0.0684	0.2477		-0.5176	-0.4297	-0.2369	0.0862	0.1948
		95%-CI (l.b.)		-0.4058	-0.6139	-0.1299	0.0823	0.1289		-0.4697	-0.3871	-0.2769	0.0449	0.1764		-0.602	-0.6267	-0.331	0.0271	0.1237
		95%-CI (u.b.)		-0.1541	-0.3916	0.1836	0.266	0.2251		-0.3145	0.0498	0.047	0.1456	0.3741		-0.4705	0.1674	0.1855	0.1588	0.3721
	t(1)	mean		-0.2634	-0.4903	0.1746	-14103	0.0815		-0.2946	-0.0706	-0.42	0.0104	0.0816		-0.4746	-0.4084	-0.2597	0.2546	-0.033
		SD		0.457	0.6245	0.8123	59063	0.3127		0.2389	12067	0.5389	0.168	0.2385		0.4824	0.4968	0.4958	0.1607	0.1648
		SE		0.1022	0.1396	0.1816	13207	0.0699		0.0534	0.2698	0.1205	0.0376	0.0533		0.1079	0.1111	0.1109	0.0359	0.0368
		median		-0.2566	-0.4839	0.0879	-0.0002	0.1042		-0.3268	-0.3397	-0.2856	-0.0145	0.1008		-0.5209	-0.2993	-0.3232	0.2302	-0.0454
		95%-CI (l.b.)		-0.4636	-0.764	-0.1814	-39988	-0.0555		-0.3993	-0.5994	-0.6562	-0.0632	-0.0229		-0.686	-0.6261	-0.477	0.1842	-0.1052
		95%-CI (u.b.)		-0.0631	-0.2166	0.5306	11783	0.2186		-0.1898	0.4583	-0.1839	0.084	0.1862		-0.2632	-0.1906	-0.0424	0.325	0.0392
	t(2)	mean		-0.2013	-0.7787	-0.5253	-21865	-0.1123		-0.7969	-12342	-11085	0.0229	-0.0691		-10382	0.0038	0.3338	0.1754	-0.1103
		SD		0.6861	0.3907	0.7897	90443	0.2876		0.7403	0.6584	0.7697	0.1973	0.6297		0.4813	0.8821	13758	0.1507	0.2236
		SE		0.1534	0.0874	0.1766	20224	0.0643		0.1655	0.1472	0.1721	0.0441	0.1408		0.1076	0.1973	0.3076	0.0337	0.05
		median		-0.3418	-0.8346	-0.5511	-0.0355	-0.1919		-0.5927	-13413	-0.9118	0.0388	-0.0565		-10186	-0.1894	-0.0476	0.1614	-0.0529
		95%-CI (l.b.)		-0.502	-0.9499	-0.8714	-61503	-0.2383		-11213	-15227	-14458	-0.0636	-0.345		-12491	-0.3828	-0.2691	0.1094	-0.2083
		95%-CI (u.b.)		0.0994	-0.6075	-0.1792	17773	0.0138		-0.4724	-0.9457	-0.7711	0.1094	0.2069		-0.8272	0.3904	0.9368	0.2415	-0.0124
	t(3)	mean		-0.2571	-0.6286	-0.1193	-0.1999	-0.0347		-0.4163	-12987	-14542	-0.0864	0.5975		-0.9124	-0.3958	-0.188	-0.0258	-0.1859
		SD		0.5301	0.6394	0.7159	0.4312	0.2489		0.3531	0.4564	0.617	0.1903	31468		0.4104	0.6386	0.609	0.3887	0.3637
		SE		0.1185	0.143	0.1601	0.0964	0.0557		0.0789	0.1021	0.138	0.0426	0.7036		0.0918	0.1428	0.1362	0.0869	0.0834
		median		-0.3078	-0.5729	-0.1577	-0.1123	-0.0351		-0.4885	-12492	-12921	-0.0552	-0.1731		-0.9989	-0.4149	-0.2587	-0.0324	-0.0338
		95%-CI (l.b.)		-0.4894	-0.9089	-0.4331	-0.3888	-0.1438		-0.5711	-14987	-17246	-0.1698	-0.7816		-10923	-0.6756	-0.4549	-0.1962	-0.3494
		95%-CI (u.b.)		-0.0248	-0.3484	0.1945	-0.0109	0.0744		-0.2616	-10986	-11838	-0.0029	19767		-0.7325	-0.1159	0.0789	0.1445	-0.0223
